# Supplementary material for: Visible Thrombolysis Acceleration of a Nanomachine Powered by Light-Driving F0F1-ATPase Motor
Source: Nanoscale Res Lett. 2015 May 21;10:227. doi: 10.1186/s11671-015-0918-z (PMC4447733; doi:10.1186/s11671-015-0918-z)
Supplement: Additional file 2: — Zeta potential distribution. [file 11671_2015_918_MOESM2_ESM.zip]

Archive with 1 entries (1 files):
- 11671_2015_918_add2.bmp
